# Supplementary material for: Early Perception of Intonation in Down Syndrome: Implications for Language Intervention
Source: Eur J Investig Health Psychol Educ. 2025 Sep 26;15(10):194. doi: 10.3390/ejihpe15100194 (PMC12563956; doi:10.3390/ejihpe15100194)
Supplement: Supplementary file 1 [file ejihpe-15-00194-s001.zip]

Archive with 2 entries (2 files):
- ejihpe-3798387-supplementary-english done.pdf
- ejihpe-3798387-supplementary.mp4
